# Supplementary material for: Electrospun Nanofiber Covered Polystyrene Micro-Nano Hybrid Structures for Triboelectric Nanogenerator and Supercapacitor
Source: Micromachines (Basel). 2022 Feb 26;13(3):380. doi: 10.3390/mi13030380 (PMC8951335; doi:10.3390/mi13030380)
Supplement: Supplementary file 1 [file micromachines-13-00380-s001.zip]

Archive with 1 entries (1 files):
- micromachines-1614702-supplementary.pdf
